# Supplementary material for: Population Genomics of the Fission Yeast Schizosaccharomyces pombe
Source: PLoS One. 2014 Aug 11;9(8):e104241. doi: 10.1371/journal.pone.0104241 (PMC4128662; doi:10.1371/journal.pone.0104241)
Supplement: Table S1 — List of primers used for PCR and Sanger sequencing. (XLSX) [file pone.0104241.s002.xlsx]

## Sheet: TableS1
Table S1 List of primers used for PCR and Sanger sequencing
Position	Amplicon length (bp)	Forward primera	Reverse primer
1:222602-223204	603	5'-ACCTCGTAAAACCTCTGGGGCCATATAATC	5'-GGTGGATATGGCTCTGTTTGGTTGGCTAGG
1:1003912-1004511	600	5'-CCGCTAAAGATGATAACGCGCCACTCGAAG	5'-TTCCTAGTACAAAGCATTACTATGGTTATG
1:1069622-1070225	604	5'-GTTTCCTGTAGTGGAACCGAACTAGCTTTC	5'-ACCACTTCTGGTACCTCTTCTGTACGAGCC
1:4040403-4041000	598	5'-TCTTCCACATACTGTATATAATTGATTAGC	5'-AGTAATATCTAACGGATGGATTTCCTACCG
1:4045202-4045801	600	5'-ACTCGTGGGAACTGAAAGAAGAGTGCAGCG	5'-CACAACGCAGAATCAGTTTCCACACTCTCG
1:4378651-4379252	602	5'-TCCTCAAAGGAGGCGTTATTACATTAATCC	5'-CGTCAGCACGAGATGGATACGGTTTTCCGC
2:1789736-1790337	602	5'-GGATAACGCAAGTTGGAATCTTCGAAAATC	5'-CTACAATATCATTTAGCTAAAGGGCATTAC
2:3324802-3325396	595	5'-GCTCACGACAAAGAAGTTTATGACGTTGCG	5'-CATAGAATTCACCGACGAAACGGGTGTCAC
2:3800011-3800611	601	5'-TAACAGTTTCTTCCCATATAAACGGTTTCG	5'-TGGTTCGGTATCAGTCACTGAGGACTTAGG
3:812901-813500	600	5'-CTTTCTGATTATCCCTTGGCTTTTAACTCT	5'-GGTAGCGATCGAATCGGACAAGCTAGGAAC
3:1313860-1314454	595	5'-GCCACCGGCCTTGGGTTTAATTTTGGAGAC	5'-AAGAGAGCAACCTTTTTCAGAACTTTTACC
3:2421356-2421959	604	5'-ACAAGCAAACTTGAACAAGATGTAATTTGG	5'-GTGAAAGGTGGTTTCGGAGATCGGATGATG
aSanger sequencing analysis with a forward primer provided ~450bp sequence data of each amplicon.
