# Supplementary material for: Population Genomics of the Fission Yeast Schizosaccharomyces pombe
Source: PLoS One. 2014 Aug 11;9(8):e104241. doi: 10.1371/journal.pone.0104241 (PMC4128662; doi:10.1371/journal.pone.0104241)
Supplement: Table S3 — List of protein-coding genes around region of low nucleotide diversity. (XLSX) [file pone.0104241.s004.xlsx]

## Sheet: TableS3
Table S3 List of protein-coding genes around region of low nucleotide diversity
Gene	Position	Description
SPAPB2B4.05	1:2720607-2722630	V-type ATPase V1 subunit C
SPAPB2B4.06	1:2722668-2724062	conserved fungal protein
SPAPB2B4.07	1:2724338-2725954	ubiquitin family protein, human UBTD1 homolog
SPAC6F6.01	1:2725990-2732444	calcium channel Cch1
SPAC6F6.02c	1:2732373-2733967	F-box protein Pof5
SPAC6F6.03c	1:2734031-2736306	ribosome export GTPase
SPAC6F6.04c	1:2736504-2739280	membrane transporter
SPAC6F6.05	1:2740496-2741450	oligosaccharyltransferase epsilon subunit Ost2
SPAC6F6.06c	1:2741001-2745312	cell polarity factor Rax2
SPAC6F6.07c	1:2745872-2746733	40S ribosomal protein S13
SPAC6F6.08c	1:2746667-2748180	two-component GAP Cdc16
SPAC6F6.09	1:2748833-2749765	NuA4 histone acetyltransferase complex subunit Eaf6
SPAC6F6.10c	1:2749724-2751060	ARP2/3 actin-organizing complex subunit Arc34
SPAC6F6.11c	1:2751270-2752933	pyridoxine-pyridoxal-pyridoxamine kinase
SPAC6F6.12	1:2754502-2756380	autophagy associated protein Atg24
SPAC6F6.13c	1:2756318-2758924	DUF726 family protein
SPAC6F6.19	1:2759155-2759709	RNA-binding protein, G-patch type
SPAC6F6.15	1:2761907-2763604	GTPase Ypt5
SPAC6F6.16c	1:2762475-2765950	Tppl homolog Tpz1
SPAC6F6.17	1:2766283-2770704	telomere length regulator protein Rif1
SPAC1805.01c	1:2770615-2773500	serine/threonine protein kinase Ppk6
SPAC1805.02c	1:2773786-2774994	electron transfer flavoprotein beta subunit
SPAC1805.03c	1:2775105-2777120	tRNA 2'-O-methyltransferase Trm13
SPAC1805.04	1:2775128-2781053	nucleoporin Nup132
SPAC1805.05	1:2781154-2783133	serine/threonine protein kinase Cki3
SPAC1805.06c	1:2783547-2785086	porphobilinogen synthase Hem2
SPAC1805.07c	1:2785159-2786344	DASH complex subunit Dad2
SPAC1805.08	1:2788022-2788718	dynein light chain Dlc1
SPAC1805.18	1:2789090-2789377	sequence orphan
SPAC1805.09c	1:2790112-2791285	methionyl-tRNA formyltransferase Fmt1
SPAC1805.10	1:2791137-2794932	sequence orphan
SPAC1805.11c	1:2792839-2793544	40S ribosomal protein S26
SPAC1805.12c	1:2794057-2794801	ribosomal-ubiquitin fusion protein Ubi2
SPAC1805.13	1:2794903-2795753	60S ribosomal protein L14
SPAC1805.14	1:2795957-2797948	sequence orphan
SPAC1805.15c	1:2797871-2800406	HECT-type ubiquitin-protein ligase Pub2
SPAC1805.16c	1:2800577-2802126	purine nucleoside phosphorylase
SPAC1805.17	1:2803886-2808253	importin family nuclear export receptor Crm1
SPAC1B2.02c	1:2808329-2810033	mitochondrial fusion and transport protein Ugo1
SPAC1B2.03c	1:2810265-2812517	GNS1/SUR4 family protein
SPAC1B2.04	1:2814097-2815495	cytochrome c oxidase subunit VI
SPAC1B2.05	1:2815646-2820694	MCM complex subunit Mcm5
SPAC1B2.06	1:2812662-2813530	sequence orphan
SPAC3F10.02c	1:2818022-2821120	potassium ion transporter Trk1
SPAC3F10.03	1:2821301-2823619	mitochondrial and cytoplasmic glycine-tRNA ligase Grs1
SPAC3F10.04	1:2823667-2827612	synthetase large subunit Gsa1
SPAC3F10.05c	1:2825583-2827013	T5orf172 family protein
SPAC3F10.06c	1:2827047-2828687	initiator methionine tRNA 2'-O-ribosyl phosphate transferase
SPAC3F10.07c	1:2828666-2829184	palmitoyltransferase complex subunit Erf4
SPAC3F10.19	1:2830300-2831707	ribonucleotide reductase (RNR) inhibitor family
SPAC3F10.08c	1:2831474-2832797	rRNA processing protein Faf1
SPAC3F10.09	1:2832709-2834985	description=1-(5-phosphoribosyl)-5-[(5-phosphoribosylamino) methylideneamino]imidazole-4-carboxamide isomerase
SPAC3F10.10c	1:2833231-2836168	pheromone M-factor receptor Map3
SPAC3F10.11c	1:2837121-2841820	glutathione S-conjugate-exporting ATPase Abc2
SPAC3F10.12c	1:2842079-2843650	transcription factor
SPAC3F10.13	1:2845944-2848624	UBA domain protein Ucp6
SPAC3F10.15c	1:2845471-2849267	Spo12 family protein
SPAC3F10.16c	1:2849634-2851799	GTP binding protein, HSR1-related
SPAC3F10.17	1:2851905-2853653	ribosome biogenesis protein Ltv1
SPAC3F10.18c	1:2853647-2853947	60S ribosomal protein L41
SPAC8F11.02c	1:2854405-2855688	diphthamide biosynthesis protein Dph3
SPAC8F11.03	1:2855630-2859170	MutS protein homolog 3
SPAC8F11.04	1:2859388-2861935	U3 snoRNP-associated protein Cic1/Utp30 family
SPAC8F11.05c	1:2860849-2861815	sequence orphan
SPAC8F11.06	1:2862580-2863845	nuclear envelope protein Brr6/Brl1
SPAC8F11.07c	1:2863730-2865845	DNA replication protein Cdc24
SPAC8F11.08c	1:2867810=2865946	esterase/lipase
SPAC8F11.09c	1:2867863-2869544	nicotinamide N-methyltransferase Nnt1
SPAC8F11.10c	1:2869644-2871785	pyruvyltransferase Pvg1
SPACUNK4.16c	1:2877422-2880590	alpha,alpha-trehalose-phosphate synthase
SPACUNK4.17	1:2872778-2874687	NAD binding dehydrogenase family protein
SPACUNK4.19	1:2874956-2877487	sequence orphan

## Sheet: TableS4
Table S3 List of protein-coding genes around region of low nucleotide diversity
Gene	Position	Description
SPAC19G12.01c	1:4041809-4044613	anaphase-promoting complex subunit Apc4
SPAC19G12.02c	1:4044821-4049384	MutL family mismatch-repair protein Pms1
SPAC19G12.03	1:4047209-4049353	chitin deacetylase Cda1
SPAC19G12.04	1:4049307-4050971	ureidoglycolate hydrolase
SPAC19G12.05	1:4050905-4052174	mitochondrial citrate transporter
SPAC19G12.06c	1:4052446-4053397	histone H2A beta
SPAC19G12.07c	1:4053604-4056672	RNA-binding protein Rsd1
SPAC19G12.08	1:4056794-4058815	sphingosine hydroxylase Scs7
SPAC19G12.09	1:4059980-4061192	NADH/NADPH dependent indole-3-acetaldehyde reductase
SPAC19G12.10c	1:4061377-4064952	vacuolar carboxypeptidase Y
SPAC19G12.17	1:4066258-4066971	enhancer of rudimentary homolog Erh1
SPAC19G12.11	1:4066981-4068474	ubiquinone biosynthesis protein Coq9
SPAC19G12.12	1:4068498-4069929	decaprenyl diphosphate synthase subunit 2 Dlp1
SPAC19G12.13c	1:4068603-4070968	Pot1 associated protein Poz1
SPAC19G12.14	1:4072137-4075036	1-phosphatidylinositol-4-phosphate 5-kinase Its3
SPAC19G12.15c	1:4074998-4077914	trehalose-6-phosphate phosphatase Tpp1
SPAC19G12.16c	1:4078389-4081129	conserved fungal protein Adg2
SPAC23A1.02c	1:4081483-4083493	phosphoprotein phosphatase
SPAC23A1.03	1:4083624-4084596	adenine phosphoribosyltransferase (APRT)
SPAC23A1.04c	1:4084455-4087736	alpha mannosidase Mnl1
SPAC23A1.05	1:4088693-4089782	serine palmitoyltransferase subunit A
SPAC23A1.06c	1:4089794-4092140	MAPK-activated protein kinase Cmk2
SPAC23A1.07	1:4092110-4093122	ubiquitin-protein ligase E3
SPAC23A1.08c	1:4093344-4093832	60S ribosomal protein L34
SPAC23A1.09	1:4093921-4095148	RNA-binding protein
SPAC23A1.10	1:4095134-4096584	translation elongation factor EF-1 alpha Ef1a-b
SPAC23A1.11	1:4097268-4098123	60S ribosomal protein L13/L16
SPAC23A1.12c	1:4098246-4100284	phenylalanine-tRNA ligase beta subunit Frs1
SPAC23A1.20	1:4100755-4101275	conserved gene with no initiator methionine
SPAC23A1.14c	1:4101276-4103209	uncharacterised trans-sulfuration enzyme
SPAC23A1.15c	1:4103733-4104756	SNARE Sec20
SPAC23A1.16c	1:4104690-4105778	RNA polymerase II CTD phosphatase Rtr1
SPAC23A1.17	1:4106702-4112044	WIP family cytoskeletal protein
SPAC23A1.18c	1:4111970-4113727	mitochondrial ribosomal protein subunit L51-b
SPAC23A1.19c	1:4113673-4117261	RecQ type DNA helicase Hrq1
SPAC26H5.02c	1:4117195-4119311	DNA replication ATPase
SPAC26H5.03	1:4119431-4121874	CAF assembly factor (CAF-1) complex subunit B, Pcf2

## Sheet: TableS5
Table S3 List of protein-coding genes around region of low nucleotide diversity
Gene	Position	Description
SPBC1A4.04	2:1982026-1984420	sequence orphan
SPBC1A4.05	2:1984412-1988552	description=Blt1
SPBC1A4.06c	2:1986826-1988467	cardiolipin biosynthesis protein Tam41
SPBC1A4.07c	2:1988498-1990473	U3 snoRNP-associated protein Sof1
SPBC1A4.08c	2:1990416-1992652	chaperonin-containing T-complex gamma subunit Cct3
SPBC1A4.11c	2:1992672-1993779	sequence orphan
SPBC1A4.09	2:1993791-1998937	pseudouridine synthase
SPBC1A4.10c	2:1996006-1999152	mediator complex subunit Pmc1
SPBP23A10.03c	2:1999257-2000861	mitochondrial ACN9 family protein
SPBP23A10.02	2:1999817-2001036	V-ATPase assembly factor Pkr1
SPBP23A10.04	2:2000973-2003598	anaphase-promoting complex cullin family subunit Apc2
SPBP23A10.05	2:2003654-2005862	SWI/SNF and RSC complex subunit Ssr4
SPBP23A10.17	2:2004089-2005875	sequence orphan
SPBP23A10.06	2:2005850-2007600	mitochondrial manganese ion transporter
SPBP23A10.07	2:2008119-2011955	DNA-directed RNA polymerase I complex subunit Rpa2
SPBP23A10.08	2:2012988-2015005	actin-like protein Arp4
SPBP23A10.09	2:2015416-2016296	GINS complex subunit Psf1
SPBP23A10.10	2:2016395-2018936	serine/threonine protein kinase Ppk32
SPBP23A10.11c	2:2018920-2021589	circularly permuted 1,3-beta-glucanase
SPBP23A10.12	2:2023299-2025187	FRG1 family protein, involved in mRNA processing
SPBP23A10.13	2:2025363-2028676	origin recognition complex subunit Orc4
SPBP23A10.14c	2:2028610-2031173	RNA polymerase II transcription elongation factor SpELL
SPBP23A10.15c	2:2032842-2034943	mitochondrial processing peptidase (MPP) complex beta subunit Qcr1
SPBP23A10.16	2:2035906-2036579	TIM22 inner membrane protein import complex anchor subunit Tim18
SPBC29A3.21	2:2037092-2037394	sequence orphan
SPBC29A3.01	2:2037987-2040717	copper transporting ATPase Ccc2
