# Supplementary material for: Population Genomics of the Fission Yeast Schizosaccharomyces pombe
Source: PLoS One. 2014 Aug 11;9(8):e104241. doi: 10.1371/journal.pone.0104241 (PMC4128662; doi:10.1371/journal.pone.0104241)
Supplement: Table S4 — List of protein-coding genes around regions of putative partial selective sweeps. (XLSX) [file pone.0104241.s005.xlsx]

## Sheet: TableS4
Table S4 List of protein-coding genes around regions of putative partial selective sweeps
Gene	Position	Description
SPAC19G12.01c	1:4041809-4044613	anaphase-promoting complex subunit Apc4
SPAC19G12.02c	1:4044821-4049384	MutL family mismatch-repair protein Pms1
SPAC19G12.03	1:4047209-4049353	chitin deacetylase Cda1
SPAC19G12.04	1:4049307-4050971	ureidoglycolate hydrolase
SPAC19G12.05	1:4050905-4052174	mitochondrial citrate transporter
SPAC19G12.06c	1:4052446-4053397	histone H2A beta
SPAC19G12.07c	1:4053604-4056672	RNA-binding protein Rsd1
SPAC19G12.08	1:4056794-4058815	sphingosine hydroxylase Scs7
SPAC19G12.09	1:4059980-4061192	NADH/NADPH dependent indole-3-acetaldehyde reductase
SPAC19G12.10c	1:4061377-4064952	vacuolar carboxypeptidase Y
SPAC19G12.17	1:4066258-4066971	enhancer of rudimentary homolog Erh1
SPAC19G12.11	1:4066981-4068474	ubiquinone biosynthesis protein Coq9
SPAC19G12.12	1:4068498-4069929	decaprenyl diphosphate synthase subunit 2 Dlp1
SPAC19G12.13c	1:4068603-4070968	Pot1 associated protein Poz1
SPAC19G12.14	1:4072137-4075036	1-phosphatidylinositol-4-phosphate 5-kinase Its3
SPAC19G12.15c	1:4074998-4077914	trehalose-6-phosphate phosphatase Tpp1
SPAC19G12.16c	1:4078389-4081129	conserved fungal protein Adg2
SPAC23A1.02c	1:4081483-4083493	phosphoprotein phosphatase
SPAC23A1.03	1:4083624-4084596	adenine phosphoribosyltransferase (APRT)
SPAC23A1.04c	1:4084455-4087736	alpha mannosidase Mnl1
SPAC23A1.05	1:4088693-4089782	serine palmitoyltransferase subunit A
SPAC23A1.06c	1:4089794-4092140	MAPK-activated protein kinase Cmk2
SPAC23A1.07	1:4092110-4093122	ubiquitin-protein ligase E3
SPAC23A1.08c	1:4093344-4093832	60S ribosomal protein L34
SPAC23A1.09	1:4093921-4095148	RNA-binding protein
SPAC23A1.10	1:4095134-4096584	translation elongation factor EF-1 alpha Ef1a-b
SPAC23A1.11	1:4097268-4098123	60S ribosomal protein L13/L16
SPAC23A1.12c	1:4098246-4100284	phenylalanine-tRNA ligase beta subunit Frs1
SPAC23A1.20	1:4100755-4101275	conserved gene with no initiator methionine
SPAC23A1.14c	1:4101276-4103209	uncharacterised trans-sulfuration enzyme
SPAC23A1.15c	1:4103733-4104756	SNARE Sec20
SPAC23A1.16c	1:4104690-4105778	RNA polymerase II CTD phosphatase Rtr1
SPAC23A1.17	1:4106702-4112044	WIP family cytoskeletal protein
SPAC23A1.18c	1:4111970-4113727	mitochondrial ribosomal protein subunit L51-b
SPAC23A1.19c	1:4113673-4117261	RecQ type DNA helicase Hrq1
SPAC26H5.02c	1:4117195-4119311	DNA replication ATPase
SPAC26H5.03	1:4119431-4121874	CAF assembly factor (CAF-1) complex subunit B, Pcf2
SPAC19G12.01c	1:4041809-4044613	anaphase-promoting complex subunit Apc4
SPAC19G12.02c	1:4044821-4049384	MutL family mismatch-repair protein Pms1
SPAC19G12.03	1:4047209-4049353	chitin deacetylase Cda1
SPAC19G12.04	1:4049307-4050971	ureidoglycolate hydrolase
SPAC19G12.05	1:4050905-4052174	mitochondrial citrate transporter
SPAC19G12.06c	1:4052446-4053397	histone H2A beta
SPAC19G12.07c	1:4053604-4056672	RNA-binding protein Rsd1
SPAC19G12.08	1:4056794-4058815	sphingosine hydroxylase Scs7
SPAC19G12.09	1:4059980-4061192	NADH/NADPH dependent indole-3-acetaldehyde reductase
SPAC19G12.10c	1:4061377-4064952	vacuolar carboxypeptidase Y
SPAC19G12.17	1:4066258-4066971	enhancer of rudimentary homolog Erh1
SPAC19G12.11	1:4066981-4068474	ubiquinone biosynthesis protein Coq9
SPAC19G12.12	1:4068498-4069929	decaprenyl diphosphate synthase subunit 2 Dlp1
SPAC19G12.13c	1:4068603-4070968	Pot1 associated protein Poz1
SPAC19G12.14	1:4072137-4075036	1-phosphatidylinositol-4-phosphate 5-kinase Its3
SPAC19G12.15c	1:4074998-4077914	trehalose-6-phosphate phosphatase Tpp1
SPAC19G12.16c	1:4078389-4081129	conserved fungal protein Adg2
SPAC23A1.02c	1:4081483-4083493	phosphoprotein phosphatase
SPAC23A1.03	1:4083624-4084596	adenine phosphoribosyltransferase (APRT)
SPAC23A1.04c	1:4084455-4087736	alpha mannosidase Mnl1
SPAC23A1.05	1:4088693-4089782	serine palmitoyltransferase subunit A
SPAC23A1.06c	1:4089794-4092140	MAPK-activated protein kinase Cmk2
SPAC23A1.07	1:4092110-4093122	ubiquitin-protein ligase E3
SPAC23A1.08c	1:4093344-4093832	60S ribosomal protein L34
SPAC23A1.09	1:4093921-4095148	RNA-binding protein
SPAC23A1.10	1:4095134-4096584	translation elongation factor EF-1 alpha Ef1a-b
SPAC23A1.11	1:4097268-4098123	60S ribosomal protein L13/L16
SPAC23A1.12c	1:4098246-4100284	phenylalanine-tRNA ligase beta subunit Frs1
SPAC23A1.20	1:4100755-4101275	conserved gene with no initiator methionine
SPAC23A1.14c	1:4101276-4103209	uncharacterised trans-sulfuration enzyme
SPAC23A1.15c	1:4103733-4104756	SNARE Sec20
SPAC23A1.16c	1:4104690-4105778	RNA polymerase II CTD phosphatase Rtr1
SPAC23A1.17	1:4106702-4112044	WIP family cytoskeletal protein
SPAC23A1.18c	1:4111970-4113727	mitochondrial ribosomal protein subunit L51-b
SPAC23A1.19c	1:4113673-4117261	RecQ type DNA helicase Hrq1
SPAC26H5.02c	1:4117195-4119311	DNA replication ATPase
SPAC26H5.03	1:4119431-4121874	CAF assembly factor (CAF-1) complex subunit B, Pcf2
